# Supplementary material for: UVB radiation suppresses Dicer expression through β-catenin
Source: J Cell Sci. 2024 Nov 26;137(22):jcs261978. doi: 10.1242/jcs.261978 (PMC11634033; doi:10.1242/jcs.261978)
Supplement: Table S1. [file joces-137-261978-TableS1.xlsx]

## Sheet: S1A   Oligonucleotides
Table S1A. Oligonucleotides list
RT-qPCR quantification		Primer forward		Primer reverse		Product size	Concentration
Species	Gene	Name	Sequence (5' - 3')	Name	Sequence (5' - 3')
Mouse	Hprt	LL1615	CAAGCTTGCTGGTGAAAAGGA	LL1616	TGCGCTCATCTTAGGCTTTGTA	186bp	300nM
Mouse	Gapdh	LL778	CACATTGGGGGTAGGAACAC	LL789	ACCCAGAAGACTGTGGATGG	171bp	300nM
Mouse	Dicer	LL1795	AGCATGGCAGGCCTGCAG	LL1786	TGATGGGCCAGCTCTTTGG	224bp	300nM
Human	GAPDH	LL1727	AGAAGGCTGGGGCTCATTTG	LL1728	AGGGGCCATCCACAGTCTTC	278bp	300nM
Human	SDHA	LL2942	AGACCTAAAGCACCTGAAGACG	LL2943	ATCAATCCGCACCTTGTAGTCT	175bp	300nM
Human	TBP	LL521	CACGAACCACGGCACTGATT	LL522	TTTTCTTGCTGCCAGTCTGGAC	89bp	300nM
Human	DICER	LL1887	CAAATTTAGCCCGGCTGAGAG	LL1888	GGCAATCCTGTAACTTCGACCA	106bp	300nM
Human	miR92b	LL3430	CGGGCGGGAGGGACGGGA	LL3431	CGGAGGCCGGGACGAGTGC	72bp	900nM
Human	miR107	LL3438	CTGCTTTCAGCTTCTTTACAGTG	LL3439	TGATAGCCCTGTACAATGCTGCT	68bp	150nM
Human	miR188	LL3432	CCCTCTCTCACATCCCTTGC	LL3448	GCCATCCTGCAAACCCTGCA	77bp	600nM
Human	RNU5B-1	LL3442	CTGGTTTCTCTTCAGATCG	LL3443	CAAGGCCTCAAAAAATTAGCT	98bp	900nM
ChIP		Primer forward		Primer reverse		Product size
		Name	Sequence (5' - 3')	Name	Sequence (5' - 3')
Human	DICER	LL2367	GCA AAC GCC TCT CCG GCC TC	LL2368	GGC ATG AGA GCG AGC CTG TG	120
Plasmids constructs
Name	(5' - 3')
LL408	GTT CCA TCT TCC AGC GGA TA
LL2153	AGA GCG AGC ATT GGA CAG GGC C
LL2154	CTG TCC AAT GCT CGC TCT CAT GC
LL2158	GGA ATG CCA AGC TTT CGT CC
LL2176	AGC TAA GCT CTC CGG GAA AC
LL2210	GGA TTC TCC AAG CGG CGC CGT TGC CGC
LL2211	GCG GCA ACG GCG CCG CTT GGA GAA TCC
LL2261	GCT CTC ATG CCC CGG GCG CCA CGG GG
LL2312	GCC GGG ATT AAC ACC GCC AGG CCC TG
LL2313	CAG GGC CTG GCG GTG TTA ATC CCG GC

## Sheet: S1B Antibodies
Table S1B. Antibodies list
Primary Antibodies	source	Identifier	Dilution
Dicer	Abcam	ab14601	1:1000
Actin	Sigma	A5441	1:5000
ERK	CST	9102	1:1000
pERK	Santa-Cruz	sc-7383	1:1000
GSK3b	Santa-Cruz	sc-9166	1:2000
pGSK3b	CST	9336	1:1000
CHK2	Santa-Cruz	sc-9064	1:1000
pCHK2	CST	2661	1:1000
AKT	CST	4685	1:1000
pAKT	CST	9271	1:1000
b-catenin	Abcam	ab6302	1:5000
pb-catenin	CST	9561	1:1000
Vinculin	Sigma	V9131	1:5000
Secondary Antibodies	source	Identifier	Dilution
anti-mouse HRP	Jackson Laboratory	115-005-003	1:20000
anti-rabbit HRP	Jackson Laboratory	111-035-003	1:20000
ChIP Antibodies	source	Identifier	Amount
b-catenin	CST	9581	5 mg
LEF1	Santa Cruz	sc-8592x	5 mg
Normal Rabbit IgG	CST	2729	5 mg
eGFP	Institut Curie	A-P-R#06	5 mg

## Sheet: S1C ChIP conditions
Table S1C. ChIP buffer composition
Cell lysis buffer	Component	concentration		High salt wash buffer	Component	concentration
	HEPES pH 7.9	10 mM			SDS	0.001
	KCl	10 mM			Triton X-100	0.01
	EDTA	0.1 mM			EDTA	2 mM
	EGTA	0.1 mM			Tris pH 8.0	20 mM
	DTT	1 mM			NaCl	500 mM
Sonication buffer	Component	concentration		LiCl wash buffer	Component	concentration
	SDS	0.01			LiCl	250 mM
	EDTA	10 mM			NP40	0.01
	Tris pH 8.0	50 mM			Na deoxycholate	0.01
					EDTA	1 mM
Chromatin dilution buffer	Component	concentration			Tris pH 8.0	10 mM
	SDS	0.0001
	Triton X-100	0.011		Final wash buffer	Component	concentration
	EDTA pH8.0	1.2 mM			EDTA	1 mM
	Tris HCl pH8.0	16.7 mM			Tris pH 8.0	10 mM
	NaCl	167 mM
				Elution Buffer	Component	concentration
Low salt wash buffer	Component	concentration			SDS	0.01
	SDS	0.01			NaHCO3	50 mM
	Triton X-100	0.01
	Tris pH 8.0	2 mM
	NaCl	167 mM
