# Supplementary material for: UVB radiation suppresses Dicer expression through β-catenin
Source: J Cell Sci. 2024 Nov 26;137(22):jcs261978. doi: 10.1242/jcs.261978 (PMC11634033; doi:10.1242/jcs.261978)
Supplement: Table S2. [file joces-137-261978-TableS2.xlsx]

## Sheet: Fig1A melan-a
	Identifier	Ct Dicer	M Ct Dicer	sd Ct Dicer	Ct Hprt	M Ct Hprt	Sd Ct Hprt	∆Ct	∆∆Ct (LX-B)	SD	Qté Dicer	Qté Dicer rel LX-B	Range		Values for Wilcoxon test
	Melan-a noUV	20.8	20.7667	0.057735	19.5	19.5667	0.057735	1.2	0	0.0816497	0.435275	1	0.944976		1.3
		20.7			19.6								1.05823		1.1
		20.8			19.6										1.2
	Melan-a 30'	22.2	22.2	0.1	20.4	20.4	0	1.8	0.6	0.1	0.287175	0.659754	0.615572		1.8
	UV 100mJ/cm2	22.1			20.4								0.707107		1.7
		22.3			20.4										1.9
	Melan-a 3h	22.8	22.7667	0.057735	20.6	20.7	0.173205	2.06667	0.866667	0.182574	0.23871	0.548412	0.483222		2.2
	UV 100mJ/cm2	22.7			20.9								0.622397		1.8
		22.8			20.6										2.2
	Melan-a 15h	24.4	24.5333	0.11547	21.4	21.4	4.35117e-15	3.13333	1.93333	0.11547	0.113965	0.261824	0.241684		3
	UV 100mJ/cm2	24.6			21.4								0.283641		3.2
		24.6			21.4										3.2
	Identifier	Ct Dicer	M Ct Dicer	sd Ct Dicer	Ct Hprt	M Ct Hprt	Sd Ct Hprt	∆Ct	∆∆Ct (LX-B)	SD	Qté Dicer	Qté Dicer rel LX-B	Range		Values for Wilcoxon test
	Melan-a noUV	20.9	20.8333	0.057735	19.5	19.5333	0.152753	1.3	0	0.163299	0.406126	1	0.892981		1.4
		20.8			19.7								1.11985		1.1
		20.8			19.4										1.4
	Melan-a 30'	22	22.1	0.1	20.2	20.3	0.1	1.8	0.5	0.141421	0.287175	0.707107	0.641081		1.8
	UV 100mJ/cm2	22.2			20.4								0.779933		1.8
		22.1			20.3										1.8
	Melan-a 3h	22.9	22.9667	0.11547	20.5	20.7333	0.251661	2.23333	0.933333	0.276887	0.212667	0.523647	0.432202		2.4
	UV 100mJ/cm2	23.1			21								0.634439		2.1
		22.9			20.7										2.2
	Melan-a 15h	24.5	24.3667	0.152753	21.3	21.4	0.264575	2.96667	1.66667	0.305505	0.127922	0.31498	0.254869		3.2
		24.2			21.2								0.389269		3
		24.4			21.7										2.7
	Identifier	Ct Dicer	M Ct Dicer	sd Ct Dicer	Ct Hprt	M Ct Hprt	Sd Ct Hprt	∆Ct	∆∆Ct (LX-B)	SD	Qté Dicer	Qté Dicer rel LX-B	Range		Values for Wilcoxon test
	Melan-a noUV	21	20.9	0.1	19.5	19.5667	0.11547	1.33333	0	0.152753	0.39685	1	0.899533		1.5
		20.9			19.7								1.11169		1.2
		20.8			19.5										1.3
	Melan-a 30'	22	22.0333	0.152753	20.4	20.3	0.1	1.73333	0.4	0.182574	0.300756	0.757858	0.667771		1.6
	UV 100mJ/cm2	22.2			20.3								0.860099		1.9
		21.9			20.2										1.7
	Melan-a 3h	23	22.8667	0.152753	20.5	20.6667	0.208167	2.2	0.866667	0.258199	0.217638	0.548412	0.458545		2.5
	UV 100mJ/cm2	22.7			20.6								0.655893		2.1
		22.9			20.9										2
	Melan-a 15h	25.3	25.5	0.2	21.5	21.3333	0.152753	4.16667	2.83333	0.251661	0.0556812	0.140308	0.117849		3.8
	UV 100mJ/cm2	25.5			21.3								0.167047		4.2
		25.7			21.2										4.5

## Sheet: Fig1B melan-a
	Identifier	Ct Dicer	M Ct Dicer	sd Ct Dicer	Ct Hprt	M Ct Hprt	Sd Ct Hprt	∆Ct	∆∆Ct (LX-B)	SD	Qté Dicer	Qté Dicer rel LX-B	Range		Values for Wilcoxon test
	Melan-a noUV	20.8	20.7667	0.057735	19.5	19.5667	0.057735	1.2	0	0.0816497	0.435275	1	0.944976		1.3
		20.7			19.6								1.05823		1.1
		20.8			19.6										1.2
	Melan-a 15h	21.2	21.2	0.1	19.8	19.8	0.1	1.4	0.2	0.141421	0.378929	0.870551	0.789263		1.4
	UV 10mJ/cm2	21.3			19.7								0.96021		1.6
		21.1			19.9										1.2
	Melan-a 15h	23	23.0667	0.208167	20.1	20.1333	0.057735	2.93333	1.73333	0.216025	0.130912	0.300756	0.258931		2.9
	UV 25 mJ/cm2	23.3			20.2								0.349337		3.1
		22.9			20.1										2.8
	Melan-a 15h	24.4	24.5333	0.11547	21.4	21.4	4.35117e-15	3.13333	1.93333	0.11547	0.113965	0.261824	0.241684		3
	UV 100mJ/cm2	24.6			21.4								0.283641		3.2
		24.6			21.4										3.2
	Identifier	Ct Dicer	M Ct Dicer	sd Ct Dicer	Ct Hprt	M Ct Hprt	Sd Ct Hprt	∆Ct	∆∆Ct (LX-B)	SD	Qté Dicer	Qté Dicer rel LX-B	Range		Values for Wilcoxon test
	Melan-a noUV	20.9	20.8333	0.057735	19.5	19.5333	0.152753	1.3	0	0.163299	0.406126	1	0.892981		1.4
		20.8			19.7								1.11985		1.1
		20.8			19.4										1.4
	Melan-a 15h	21.3	21.5	0.173205	19.7	19.8667	0.208167	1.63333	0.333333	0.270801	0.322343	0.793701	0.657866		1.6
	UV 10mJ/cm2	21.6			20.1								0.957582		1.5
		21.6			19.8										1.8
	Melan-a 15h	23.5	23.6667	0.152753	20.1	20.1333	0.057735	3.53333	2.23333	0.163299	0.0863696	0.212667	0.189907		3.4
	UV 25 mJ/cm2	23.7			20.2								0.238154		3.5
		23.8			20.1										3.7
	Melan-a 15h	24.5	24.3667	0.152753	21.3	21.4	0.264575	2.96667	1.66667	0.305505	0.127922	0.31498	0.254869		3.2
	UV 100mJ/cm2	24.2			21.2								0.389269		3
		24.4			21.7										2.7
	Identifier	Ct Dicer	M Ct Dicer	sd Ct Dicer	Ct Hprt	M Ct Hprt	Sd Ct Hprt	∆Ct	∆∆Ct (LX-B)	SD	Qté Dicer	Qté Dicer rel LX-B	Range		Values for Wilcoxon test
	Melan-a noUV	21	20.9	0.1	19.5	19.5667	0.11547	1.33333	0	0.152753	0.39685	1	0.899533		1.5
		20.9			19.7								1.11169		1.2
		20.8			19.5										1.3
	Melan-a 15h	21.4	21.3667	0.351188	19.8	19.8	0.1	1.56667	0.366667	0.365148	0.337587	0.775572	0.602146		1.6
	UV 10mJ/cm2	21.7			19.7								0.998948		2
		21			19.9										1.1
	Melan-a 3h	22.2	22.0667	0.152753	20.3	20.1667	0.11547	1.9	0.7	0.191485	0.267943	0.615572	0.539059		1.9
	UV 25 mJ/cm2	22.1			20.1								0.702946		2
		21.9			20.1										1.8
	Melan-a 15h	25.3	25.5	0.2	21.5	21.3333	0.152753	4.16667	2.83333	0.251661	0.0556812	0.140308	0.117849		3.8
	UV 100mJ/cm2	25.5			21.3								0.167047		4.2
		25.7			21.2										4.5

## Sheet: Figure 1C melan-a 
	Identifier	Ct Dicer	M Ct Dicer	sd Ct Dicer	Ct Gapdh	M Ct Gapdh	Sd Ct Gapdh	∆Ct	∆∆Ct (LX-B)	SD	Qté Dicer	Qté Dicer rel LX-B	Range		Values for Wilcoxon test
	Melan-a noUV	20.4	20.3667	0.057735	22.5	22.6667	0.152753	-2.3	0	0.163299	4.92458	1	0.892981		-2.1
		20.3			22.7								1.11985		-2.4
		20.4			22.8										-2.4
	Melan-a 15h	22.4	22.2667	0.152753	22.4	22.5667	0.152753	-0.3	2	0.216025	1.23114	0.25	0.215234		0
	UV 100mJ/cm2	22.3			22.7								0.290382		-0.4
		22.1			22.6										-0.5
	Identifier	Ct Dicer	M Ct Dicer	sd Ct Dicer	Ct Gapdh	M Ct Gapdh	Sd Ct Gapdh	∆Ct	∆∆Ct (LX-B)	SD	Qté Dicer	Qté Dicer rel LX-B	Range		Values for Wilcoxon test
	Melan-a noUV	20.8	20.7667	0.057735	22.3	22.1333	0.152753	-1.36667	0	0.163299	2.57874	1	0.892981		-1.5
		20.7			22.1								1.11985		-1.4
		20.8			22										-1.2
	Melan-a 15h	23.1	23.1333	0.057735	22.4	22.2667	0.152753	0.866667	2.23333	0.163299	0.548412	0.212667	0.189907		0.7
	UV 100mJ/cm2	23.2			22.3								0.238154		0.9
		23.1			22.1										1
	Identifier	Ct Dicer	M Ct Dicer	sd Ct Dicer	Ct Gapdh	M Ct Gapdh	Sd Ct Gapdh	∆Ct	∆∆Ct (LX-B)	SD	Qté Dicer	Qté Dicer rel LX-B	Range		Values for Wilcoxon test
	Melan-a noUV	20.5	20.4	0.1	22.4	22.3	0.1	-1.9	0	0.141421	3.73213	1	0.906625		-1.9
		20.4			22.3								1.10299		-1.9
		20.3			22.2										-1.9
	Melan-a 15h	22.9	23.0333	0.11547	22.5	22.5333	0.057735	0.5	2.4	0.129099	0.707107	0.189465	0.173247		0.4
	UV 100mJ/cm2	23.1			22.6								0.207201		0.5
		23.1			22.5										0.6

## Sheet: Figure 1C 501Mel
	Identifier	Ct Dicer	M Ct Dicer	sd Ct Dicer	Ct GAPDH	M Ct	Sd Ct	∆Ct	∆∆Ct (LX-B)	SD	Qté Dicer	Qté Dicer rel LX-B		Values for Wilcoxon test
	501mel	24.569	24.5297	0.0416693	17.937	17.7787	0.141154	6.751	0	0.147176	0.00928424	1		6.632
		24.486			17.666									6.82
		24.534			17.733									6.801
	501mel + UV	26.321	26.5307	0.235203	17.43	17.5327	0.296638	8.998	2.247	0.378569	0.00195583	0.210662		8.891
		26.486			17.301									9.185
		26.785			17.867									8.918
	Identifier	Ct Dicer	M Ct Dicer	sd Ct Dicer	Ct GAPDH	M Ct	Sd Ct	∆Ct	∆∆Ct (LX-B)	SD	Qté Dicer	Qté Dicer rel LX-B		Values for Wilcoxon test
	501mel	24.401	24.192	0.230363	17.753	17.7223	0.255385	6.46967	0	0.343931	0.0112833	1		6.648
		23.945			17.961									5.984
		24.23			17.453									6.777
	501mel + UV	26.015	26.1923	0.159481	17.862	17.6177	0.249131	8.57467	2.105	0.295805	0.00262282	0.232451		8.153
		26.238			17.627									8.611
		26.324			17.364									8.96
	Identifier	Ct Dicer	M Ct Dicer	sd Ct Dicer	Ct GAPDH	M Ct	Sd Ct	∆Ct	∆∆Ct (LX-B)	SD	Qté Dicer	Qté Dicer rel LX-B		Values for Wilcoxon test
	501mel	24.896	25.195	0.259405	17.657	17.729	0.20854	7.466	0	0.332836	0.00565601	1		7.239
		25.329			17.964									7.365
		25.36			17.566									7.794
	501mel + UV	26.121	26.244	0.112601	17.694	17.5377	0.152644	8.70633	1.24033	0.189682	0.00239405	0.423275		8.427
		26.342			17.389									8.953
		26.269			17.53									8.739

## Sheet: Figure 1C NIH3T3 
	Identifier	Ct Dicer	M Ct Dicer	sd Ct Dicer	Ct Gapdh	M Ct Gapdh	Sd Ct Gapdh	∆Ct	∆∆Ct (LX-B)	SD	Qté Dicer	Qté Dicer rel LX-B	Range		Values for Wilcoxon test
	NIH3T3	22	21.83	0.15	22.3	22.33	0.06	-0.5	0	0.16	1.41	1	0.89		-0.3
		21.7			22.3								1.12		-0.6
		21.8			22.4										-0.6
	NIH3T3 15h	25	24.87	0.15	22.7	22.6	0.1	2.27	2.77	0.18	0.21	0.15	0.13		2.3
		24.9			22.6								0.17		2.3
		24.7			22.5										2.2
	Identifier	Ct Dicer	M Ct Dicer	sd Ct Dicer	Ct Gapdh	M Ct Gapdh	Sd Ct Gapdh	∆Ct	∆∆Ct (LX-B)	SD	Qté Dicer	Qté Dicer rel LX-B	Range		Values for Wilcoxon test
	NIH3T3	21.9	22.23	0.31	21.9	22	0.1	0.23	0	0.32	0.85	1	0.8		0
		22.5			22.1								1.25		0.4
		22.3			22										0.3
	NIH3T3 15h	24.3	24.27	0.06	22.5	22.4	0.1	1.87	1.63	0.12	0.27	0.32	0.3		1.8
		24.3			22.4								0.35		1.9
		24.2			22.3										1.9
	Identifier	Ct Dicer	M Ct Dicer	sd Ct Dicer	Ct Gapdh	M Ct Gapdh	Sd Ct Gapdh	∆Ct	∆∆Ct (LX-B)	SD	Qté Dicer	Qté Dicer rel LX-B	Range		Values for Wilcoxon test
	NIH3T3	22.2	21.97	0.21	22.5	22.43	0.06	-0.47	0	0.22	1.38	1	0.86		-0.3
		21.9			22.4								1.16		-0.5
		21.8			22.4										-0.6
	NIH3T3 15h	24.5	24.27	0.21	22.8	22.8	0.1	1.47	1.93	0.23	0.36	0.26	0.22		1.7
		24.1			22.7								0.31		1.4
		24.2			22.9										1.3

## Sheet: Figure 1C 9v
	Identifier	Ct Dicer	M Ct Dicer	sd Ct Dicer	Ct Gapdh	M Ct Gapdh	Sd Ct Gapdh	∆Ct	∆∆Ct (LX-B)	SD	Qté Dicer	Qté Dicer rel LX-B	Range		Values for Wilcoxon test
	Melan-a noUV	22.8	22.7667	0.152753	22.5	22.6667	0.152753	0.1	0	0.216025	0.933033	1	0.860934		0.3
		22.9			22.7								1.16153		0.2
		22.6			22.8										-0.2
	Melan-a 15h	25.5	25.1	0.52915	22.4	22.5667	0.152753	2.53333	2.43333	0.550757	0.172739	0.185137	0.126386		3.1
	UV 100mJ/cm2	25.3			22.7								0.271199		2.6
		24.5			22.6										1.9
	Identifier	Ct Dicer	M Ct Dicer	sd Ct Dicer	Ct Gapdh	M Ct Gapdh	Sd Ct Gapdh	∆Ct	∆∆Ct (LX-B)	SD	Qté Dicer	Qté Dicer rel LX-B	Range		Values for Wilcoxon test
	Melan-a noUV	22.4	22.5667	0.208167	22.5	22.6667	0.152753	-0.1	-0.2	0.258199	1.07177	1.1487	0.960462		-0.1
		22.5			22.7								1.37383		-0.2
		22.8			22.8										0
	Melan-a 15h	25.6	25.2333	0.404145	22.4	22.5667	0.152753	2.66667	2.56667	0.432049	0.15749	0.168794	0.125111		3.2
	UV 100mJ/cm2	24.8			22.7								0.227728		2.1
		25.3			22.6										2.7
	Identifier	Ct Dicer	M Ct Dicer	sd Ct Dicer	Ct Gapdh	M Ct Gapdh	Sd Ct Gapdh	∆Ct	∆∆Ct (LX-B)	SD	Qté Dicer	Qté Dicer rel LX-B	Range		Values for Wilcoxon test
	Melan-a noUV	22.9	22.8	0.1	22.5	22.6667	0.152753	0.133333	0.0333333	0.182574	0.911722	0.97716	0.861004		0.4
		22.7			22.7								1.10899		0
		22.8			22.8										0
	Melan-a 15h	24.8	24.6667	0.152753	22.4	22.5667	0.152753	2.1	2	0.216025	0.233258	0.25	0.215234		2.4
	UV 100mJ/cm2	24.7			22.7								0.290382		2
		24.5			22.6										1.9

## Sheet: Figure 1C MNT-1
	Identifier	Ct Dicer	M Ct Dicer	sd Ct Dicer	Ct GAPDH	M Ct	Sd Ct	∆Ct	∆∆Ct (LX-B)	SD	Qté Dicer	Qté Dicer rel LX-B		Values for Wilcoxon test
	MNT-1	25.5076	25.5125	0.0221004	17.9901	18.0589	0.101925	7.45358	0	0.104294	0.00570491	1		7.51751
		25.5367			18.176									7.36063
		25.4933			18.0107									7.4826
	MNT-1 + UV	26.1086	26.0672	0.0360022	18.0766	18.1195	0.0392447	7.94779	0.494205	0.0532569	0.00405022	0.709953		8.032
		26.0431			18.1281									7.91505
		26.05			18.1537									7.89631
	Identifier	Ct Dicer	M Ct Dicer	sd Ct Dicer	Ct GAPDH	M Ct	Sd Ct	∆Ct	∆∆Ct (LX-B)	SD	Qté Dicer	Qté Dicer rel LX-B		Values for Wilcoxon test
	MNT-1	25.1507	25.1338	0.0150652	18.4051	18.427	0.0241194	6.70678	0	0.0284378	0.00957322	1		6.74555
		25.1291			18.4529									6.67626
		25.1217			18.4231									6.69853
	MNT-1 + UV	26.2344	26.3168	0.0830146	18.5484	18.7319	0.18477	7.58486	0.878079	0.202562	0.00520871	0.544091		7.68602
		26.4005			18.9179									7.48252
		26.3155			18.7295									7.58603
	Identifier	Ct Dicer	M Ct Dicer	sd Ct Dicer	Ct GAPDH	M Ct	Sd Ct	∆Ct	∆∆Ct (LX-B)	SD	Qté Dicer	Qté Dicer rel LX-B		Values for Wilcoxon test
	MNT-1	24.8133	24.4609	0.308992	18.0473	18.0946	0.0412805	6.36639	0	0.311738	0.0121207	1		6.76601
		24.3332			18.1127									6.22053
		24.2363			18.1237									6.11262
	MNT-1 + UV	26.0094	26.0018	0.11175	18.5034	18.468	0.0531758	7.53389	1.1675	0.123756	0.00539603	0.445193		7.50599
		25.8865			18.4068									7.47972
		26.1096			18.4937									7.61595

## Sheet: Figure 1C and S1 XB2
	Identifier	Ct Dicer	M Ct Dicer	sd Ct Dicer	Ct Gapdh	M Ct Gapdh	Sd Ct Gapdh	∆Ct	∆∆Ct (LX-B)	SD	Qté Dicer	Qté Dicer rel LX-B	Range		Values for Wilcoxon test
	XB2	21.4	21.6333	0.208167	22.3	22.3333	0.057735	-0.7	0	0.216025	1.6245	1	0.860934		-0.9
		21.8			22.3								1.16153		-0.5
		21.7			22.4										-0.7
	XB2 15h	24.1	24.1	0.2	22.7	22.6333	0.057735	1.46667	2.16667	0.208167	0.361817	0.222725	0.192799		1.4
		24.3			22.6								0.257296		1.7
		23.9			22.6										1.3
	Identifier	Ct Dicer	M Ct Dicer	sd Ct Dicer	Ct Gapdh	M Ct Gapdh	Sd Ct Gapdh	∆Ct	∆∆Ct (LX-B)	SD	Qté Dicer	Qté Dicer rel LX-B	Range		Values for Wilcoxon test
	XB2	20.9	21.2	0.3	22.3	22.3333	0.057735	-1.13333	0	0.305505	2.19365	1	0.809159		-1.4
		21.5			22.3								1.23585		-0.8
		21.2			22.4										-1.2
	XB2 15h	25	24.5667	0.378594	22.7	22.6333	0.057735	1.93333	3.06667	0.382971	0.261824	0.119355	0.0915284		2.3
		24.4			22.6								0.155642		1.8
		24.3			22.6										1.7
	Identifier	Ct Dicer	M Ct Dicer	sd Ct Dicer	Ct Gapdh	M Ct Gapdh	Sd Ct Gapdh	∆Ct	∆∆Ct (LX-B)	SD	Qté Dicer	Qté Dicer rel LX-B	Range		Values for Wilcoxon test
	XB2	20.9	21	0.360555	22.3	22.3333	0.057735	-1.33333	0	0.365148	2.51984	1	0.776389		-1.4
		20.7			22.3								1.28801		-1.6
		21.4			22.4										-1
	XB2 15h	22.8	22.9	0.1	22.7	22.6333	0.057735	0.266667	1.6	0.11547	0.831238	0.329877	0.304503		0.1
		23			22.6								0.357365		0.4
		22.9			22.6										0.3

## Sheet: Figure 1D
	melan-a						MNT-1						SK28
		Dicer	Vinculin	Dicer/Vinculin				Dicer	Vinculin	Dicer/Vinculin				Dicer	Vinculin	Dicer/Vinculin
	no UV	51092.9	42010.2	1.2162	1		no UV	47104.7	41711.7	1.12929	1		no UV	59295.4	60639.7	0.977831	1
	with UV	23093	47459.5	0.486582	0.400083		with UV	10296	36416	0.282734	0.250364		with UV	36184.7	55713.2	0.649482	0.664206
	no UV	47085.3	64182.6	0.733616	1		no UV	44733.4	44789.6	0.998745	1		no UV	39018.5	49928.9	0.781481	1
	with UV	30297.4	59684.2	0.507628	0.691954		with UV	17027	40601.1	0.419373	0.4199		with UV	23500.9	48399.2	0.485565	0.621339
	no UV	28414	31593.9	0.899349	1		no UV	45050.6	53745.6	0.83822	1		no UV	41989.7	50330.8	0.834274	1
	with UV	8520.56	26511.8	0.321387	0.357355		with UV	19221.6	53194.5	0.361346	0.431088		with UV	9480.61	30029.3	0.315712	0.378427

## Sheet: Figure 1E melan-a
Treatment	Reporter	Luciferase	Renilla	Luciferase/Renilla	Average	Normalize to pGL3	Normalize to no UV		Values for Wilcoxon test
no UV	pGL3	6275	90404	0.0694106	0.063884
		3535	60575	0.0583574
	Dicer	484997	97510	4.97382	5.05475	79.1238	1		71.6579
		456274	88844	5.13568					88.0038
UV	pGL3	3293	20171	0.163254	0.129808
		1828	18970	0.0963627
	Dicer	49023	7790	6.29307	5.46374	42.0908	0.531961		38.5477
		53101	11458	4.6344					48.0933
Treatment	Reporter	Luciferase	Renilla	Luciferase/Renilla	Average	Normalize to pGL3	Normalize to no UV		Values for Wilcoxon test
no UV	pGL3	658	13256	0.0496379	0.0429153
		543	15003	0.0361928
	Dicer	29672	23440	1.26587	1.24233	28.9484	1		25.5021
		20455	16783	1.21879					33.675
UV	pGL3	145	2794	0.0518969	0.0535469
		171	3098	0.0551969
	Dicer	2932	5355	0.547526	0.54109	10.105	0.349068		10.5503
		1782	3333	0.534653					9.68629
Treatment	Reporter	Luciferase	Renilla	Luciferase/Renilla	Average	Normalize to pGL3	Normalize to no UV		Values for Wilcoxon test
no UV	pGL3	164	2368	0.0692568	0.0721702
		157	2091	0.0750837
	Dicer	4528	2707	1.6727	1.97671	27.3896	1		24.1522
		5289	2319	2.28072					30.3758
UV	pGL3	72	589	0.122241	0.144253
		69	415	0.166265
	Dicer	991	994	0.996982	1.51845	10.5263	0.384316		8.15587
		920	451	2.03991					12.269
Treatment	Reporter	Luciferase	Renilla	Luciferase/Renilla	Average	Normalize to pGL3	Normalize to no UV		Values for Wilcoxon test
no UV	pGL3	186	5511	0.0337507	0.0357712
		204	5398	0.0377918
	Dicer	15176	4202	3.61161	3.60203	100.696	1		107.009
		17894	4981	3.59245					95.0591
UV	pGL3	49	727	0.0674003	0.0843758
		60	592	0.101351
	Dicer	3393	1138	2.98155	2.94644	34.9204	0.346789		44.2364
		4728	1624	2.91133					28.7251
Treatment	Reporter	Luciferase	Renilla	Luciferase/Renilla	Average	Normalize to pGL3	Normalize to no UV		Values for Wilcoxon test
no UV	pGL3	2501	39772	0.0628834	0.0747834
		3616	41715	0.0866834
	Dicer	192048	42701	4.49751	4.32965	57.8959	1		71.5213
		247053	59362	4.1618					48.0115
UV	pGL3	435	2747	0.158355	0.182485
		937	4535	0.206615
	Dicer	10035	3025	3.31736	3.13992	17.2065	0.297197		20.9489
		10979	3706	2.96249					14.3382
Treatment	Reporter	Luciferase	Renilla	Luciferase/Renilla	Average	Normalize to pGL3	Normalize to no UV		Values for Wilcoxon test
no UV	pGL3	73541	363318	0.202415	0.199069
		75668	386607	0.195723
	Dicer	568341	322913	1.76004	1.77805	8.93183	1		8.69523
		522422	290871	1.79606					9.17653
UV	pGL3	30284	86615	0.349639	0.352884
		35895	100792	0.356129
	Dicer	94459	59809	1.57934	1.57935	4.47556	0.501079		4.51707
		80347	50873	1.57936					4.4348
Treatment	Reporter	Luciferase	Renilla	Luciferase/Renilla	Average	Normalize to pGL3	Normalize to no UV		Values for Wilcoxon test
no UV	pGL3	883	17924	0.0492636	0.0467578
		184	4158	0.044252
	Dicer	25712	21538	1.1938	1.6076	34.3813	1		24.2329
		19559	9676	2.02139					45.6791
UV	pGL3	314	5983	0.052482	0.056544
		160	2640	0.0606061
	Dicer	2754	1503	1.83234	1.25054	22.1162	0.643262		34.9136
		2253	3369	0.668744					11.0343

[truncated: 26 more sheets: Figure 1E MNT-1, Figure 2A LY MNT-1, Figure 2B BI MNT-1, Figure 2C MNT-1, Figure 2D MNT-1, Figure 2E MNT-1, Figure 2F MNT-1, Figure 2G MNT-1, Figure 2H MNT-1, Figure 2I MNT-1, Figure 3B, Figure 3C, Figure 3D , Figure S1A 9v, Figure S1B melan-a , Figure S1C 9v, Figure S1D NIH3T3 , Figure S1E XB2, Figure S1F,G 501Mel, Figure S1H MNT-1 …]
